# Supplementary material for: Reduced DNAJC3 Expression Affects Protein Translocation across the ER Membrane and Attenuates the Down-Modulating Effect of the Translocation Inhibitor Cyclotriazadisulfonamide
Source: Int J Mol Sci. 2022 Jan 6;23(2):584. doi: 10.3390/ijms23020584 (PMC8775681; doi:10.3390/ijms23020584)
Supplement: Supplementary file 1 [file ijms-23-00584-s001.zip]

Archive with 1 entries (1 files):
- ijms-1534273-supplementary.pdf
